# Supplementary material for: Electric Signals Regulate the Directional Migration of Oligodendrocyte Progenitor Cells (OPCs) via β1 Integrin
Source: Int J Mol Sci. 2016 Nov 22;17(11):1948. doi: 10.3390/ijms17111948 (PMC5133942; doi:10.3390/ijms17111948)
Supplement: Supplementary file 1 [file ijms-17-01948-s001.zip]

Archive with 7 entries (6 files):
- ijms-146912-Supplementary Material/
- ijms-146912-Supplementary Material/ijms-146912-supplementary material.pdf
- ijms-146912-Supplementary Material/Supplemental Video-1_OPCsNoEF.avi
- ijms-146912-Supplementary Material/Supplemental Video-2_OPCs200mV.avi
- ijms-146912-Supplementary Material/Supplemental Video-3_OPCs400mV.avi
- ijms-146912-Supplementary Material/Supplemental Video-4_OPCs400mV B1 Integrin blocked.avi
- ijms-146912-Supplementary Material/Supplemental Video-5_IgM Control with EF.avi
